# Supplementary material for: Targeting TMEM176B Enhances Antitumor Immunity and Augments the Efficacy of Immune Checkpoint Blockers by Unleashing Inflammasome Activation
Source: Cancer Cell. 2019 May 13;35(5):767–781.e6. doi: 10.1016/j.ccell.2019.04.003 (PMC6521897; doi:10.1016/j.ccell.2019.04.003)
Supplement: Data S1. Screening of TMEM176B Inhibitors, Related to Figure 6 [file mmc2.zip]

Archive with 1 entries (1 files):
- Submitted Supplementary Dataset 1.pptx
